# Supplementary material for: Parasitoid Wasps Can Manipulate Host Trehalase to the Benefit of Their Offspring
Source: Insects. 2022 Sep 13;13(9):833. doi: 10.3390/insects13090833 (PMC9500599; doi:10.3390/insects13090833)
Supplement: Supplementary file 1 [file insects-13-00833-s001.zip]

Archive with 1 entries (1 files):
- insects-1881357-supplementary.pdf
